# Supplementary material for: Understanding the Effect of Side Reactions on the Recyclability of Furan–Maleimide Resins Based on Thermoreversible Diels–Alder Network
Source: Polymers (Basel). 2023 Feb 23;15(5):1106. doi: 10.3390/polym15051106 (PMC10007558; doi:10.3390/polym15051106)
Supplement: Supplementary file 1 [file polymers-15-01106-s001.zip]

Archive with 1 entries (1 files):
- polymers-2199989-supplementary.pdf
